# Supplementary material for: The contributions of ammonia oxidizing bacteria and archaea to nitrification-dependent N2O emission in alkaline and neutral purple soils
Source: Sci Rep. 2022 Nov 19;12:19928. doi: 10.1038/s41598-022-23084-1 (PMC9675842; doi:10.1038/s41598-022-23084-1)
Supplement: Supplementary file 1 — Supplementary Information 1. [file 41598_2022_23084_MOESM1_ESM.xlsx]

## Sheet: change of soil property
			Treatments
Soil type	Detection factors	Incubation days	NH4++Ace	standard errors	NH4+	standard errors	NH4++Oct	standard errors	CK+Ace	standard errors	CK	standard errors	CK+Oct	standard errors	NO3-+Ace	standard errors	NO3-	standard errors	NO3-+Oct	standard errors
SX	NH4+ (mg/kg)	0	104.479	8.57052	104.479	7.98215	104.479	10.1666	6.02677	1.38544	8.40158	1.98857	7.75037	1.89196	7.72037	4.99031	14.2535	2.92492	13.2318	7.39646
		7	40.514	8.42359	106.157	7.41563	52.8772	9.25428	4.51265	1.95287	8.27297	1.43652	7.49728	1.52361	6.4637	3.70967	9.89662	2.27395	6.96374	3.37849
		14	22.0979	6.83379	105.481	6.09881	40.7086	5.45994	4.47919	1.81461	6.80953	0.79964	4.47919	0.85722	4.47919	1.85354	9.32264	2.12325	4.47919	3.10167
		21	17.1813	4.4354	101.917	4.4354	16.1879	4.4354	2.82057	0.4354	4.47919	0.4354	3.55916	0.4354	3.56502	0.4354	4.47919	0.4354	3.6621	0.3223
	NO3-(mg/kg)	0	100.064	6.9032	88.7117	6.9032	87.4401	6.9032	86.552	4.17488	82.9084	3.15605	87.5277	6.9032	170.717	4.10576	163.291	4.85518	165.445	4.91431
		7	162.224	7.19871	92.2356	9.72566	140.064	7.31353	90.8162	6.9032	87.2086	6.9032	90.6231	9.60413	180.602	6.9032	171.301	5.12371	177.339	6.9032
		14	174.078	5.00667	95.0848	5.19249	148.75	6.04074	100.064	7.66833	91.6912	9.28856	100.064	5.30769	186.227	4.17098	181.469	6.9032	184.611	2.24644
		21	180.01	6.29457	100.064	6.33897	174.517	4.9584	101.297	8.68755	100.064	10.6586	109.982	5.47205	195.064	4.27355	193.064	4.97885	197.064	2.92192
PL	NH4+ (mg/kg)	0	107.112	2.68578	107.112	2.02562	107.112	2.87234	7.62217	1.71674	8.22239	1.33137	8.64352	2.8739	7.11157	3.50702	8.56414	2.06634	13.1524	3.71872
		7	31.0744	7.31484	104.383	5.9327	50.9241	7.95848	7.11157	1.51789	7.11157	1.19391	7.96865	2.45875	6.252	2.093	7.35675	1.73634	9.13385	3.09366
		14	18.123	2.76724	102.229	1.97845	27.4493	7.15272	6.45149	0.93474	5.57854	0.93474	7.11157	0.93474	5.58329	1.43032	7.11157	0.93474	7.11157	1.52551
		21	6.55222	0.93474	99.4286	0.93474	12.0862	0.93474	5.02774	0.75617	5.40816	0.93474	6.71473	0.53759	3.04927	0.93474	6.02635	0.77079	4.90934	0.93474
	NO3-(mg/kg)	0	48.7923	4.45988	48.7923	4.45988	48.7923	4.45988	48.7923	4.45988	48.7923	4.45988	48.7923	4.45988	146.147	4.45988	148.792	4.45988	144.925	4.45988
		7	120.088	13.8351	52.1919	7.30615	102.034	9.3073	67.0036	4.45988	58.9555	6.65297	67.1372	2.51036	148.792	6.71367	153.764	3.48381	148.792	2.91148
		14	131.52	6.00443	53.8383	3.87732	122.861	5.66108	74.3466	5.65484	62.8576	4.36943	77.407	7.29372	152.422	3.28579	170.972	3.22062	159.414	2.8013
		21	148.82	9.658	57.0843	6.68145	143.198	5.35033	74.8667	7.62364	69.3651	5.62994	85.0242	7.30806	166.68	2.07046	171.024	6.17243	171.795	3.35437

## Sheet: N2O fluxes
			Treatments
Soil type		Incubation days	NH4++Ace	standard errors	NH4+	standard errors	NH4++Oct	standard errors	CK+Ace	standard errors	CK	standard errors	CK+Oct	standard errors	NO3-+Ace	standard errors	NO3-	standard errors	NO3-+Oct	standard errors
SX	N2O fluxes ( ng N g-1d-1)	1	7.00879	2.33855	0.72471	0.06497	1.91593	0.37646	0.41896	0.00667	0.38747	0.03011	0.45047	0.07841	0.31943	0.02948	0.46702	0.05371	0.4854	0.05353
		2	1.35737	0.19302	0.11905	0.02767	0.31631	0.13027	0.17356	0.0457	0.12502	0.0237	0.09112	0.02172	0.11867	0.00613	0.13007	0.0301	0.11212	0.0181
		3	0.75166	0.18252	0.18694	0.01093	0.37765	0.13906	0.22788	0.0161	0.1562	0.02429	0.34716	0.01506	0.12128	0.01395	0.13803	0.01695	0.1045	0.00466
		5	0.38079	0.07429	0.20103	0.01703	0.25712	0.02676	0.31831	0.06081	0.17045	0.00448	0.24416	0.03979	0.22945	0.05551	0.18796	0.00677	0.21343	0.07217
		7	0.10516	0.03848	0.1363	0.0149	0.15123	0.01074	0.11325	0.01446	0.09998	0.01757	0.1181	0.00812	0.10855	0.00597	0.12139	0.01718	0.11503	0.03582
		11	0.34627	0.03382	0.22863	0.00698	0.38432	0.01106	0.31239	0.0035	0.14899	0.01725	0.27751	0.02413	0.25854	0.04361	0.24484	0.02226	0.26411	0.02162
		14	0.25551	0.02157	0.18139	0.02547	0.3663	0.02851	0.1883	0.02796	0.16601	0.03343	0.26549	0.0152	0.18519	0.01394	0.19644	0.02437	0.22476	0.03164
		18	0.2394	0.00747	0.17162	0.01667	0.35479	0.03087	0.22802	0.05634	0.1856	0.00863	0.24384	0.01065	0.18441	0.02899	0.17566	0.01416	0.20948	0.01326
		21	0.19689	0.0265	0.12594	0.02405	0.4417	0.05222	0.16396	0.0411	0.138	0.01696	0.2455	0.00809	0.14283	0.01719	0.1094	0.01177	0.17712	0.02076
	N2O accumulative fluxes ( ng N g-1d-1)	1	7.00879	0.60652	0.72471	0.03898	1.91593	0.22588	0.41896	0.004	0.38747	0.01807	0.45047	0.04704	0.31943	0.01769	0.46702	0.03223	0.4854	0.03212
		2	8.36615	0.77367	0.84375	0.05499	2.23225	0.29992	0.59252	0.02342	0.5125	0.02767	0.5416	0.03701	0.43811	0.0188	0.59709	0.04415	0.59752	0.02126
		3	9.11781	0.90866	1.03069	0.05839	2.60989	0.3775	0.8204	0.03307	0.6687	0.04157	0.88876	0.02406	0.55939	0.02082	0.73512	0.05296	0.70202	0.01927
		5	9.87938	0.89099	1.43274	0.07826	3.12414	0.40834	1.45701	0.10605	1.0096	0.03356	1.37707	0.06399	1.0183	0.05166	1.11104	0.09685	1.12887	0.14152
		7	10.0897	0.90219	1.70535	0.07967	3.42659	0.41877	1.68351	0.0887	1.20957	0.05918	1.61327	0.09088	1.2354	0.04774	1.35382	0.12858	1.35892	0.17696
		11	11.4748	0.91172	2.61986	0.09373	4.96388	0.41819	2.93308	0.09709	1.80552	0.10827	2.72333	0.22467	2.26955	0.13254	2.33319	0.08133	2.41536	0.22739
		14	12.2413	0.91849	3.16404	0.13836	6.06277	0.38834	3.49799	0.4596	2.30355	0.11422	3.5198	0.32231	2.82512	0.13644	2.92252	0.11695	3.08963	0.28258
		18	13.199	0.91457	3.85052	0.14338	7.48191	0.38707	4.41008	0.51191	3.04594	0.11652	4.49516	0.43428	3.56276	0.18574	3.62517	0.09963	3.92754	0.30967
		21	13.7896	0.91266	4.22834	0.18666	8.80702	0.41604	4.90197	0.548	3.45993	0.12347	5.23167	0.51775	3.99126	0.20606	3.95338	0.09172	4.45891	0.326
PL	N2O fluxes ( ng N g-1d-1)	1	32.8833	6.38332	0.61887	0.04622	3.81491	0.63351	0.33802	0.03796	0.22094	0.02	0.2414	0.000539026	0.21871	0.02714	0.13293	0.01	0.25237	0.01514
		2	4.07486	0.25498	0.14028	0.0158	0.71682	0.20744	0.19453	0.01619	0.21955	0.011	0.13222	0.01837	0.09325	0.03756	0.14274	0.021	0.08595	0.01111
		3	2.89377	0.12514	0.14459	0.00646	1.28706	0.58739	0.10771	0.01948	0.36141	0.031	0.0596	0.0077	0.07575	0.02463	0.27214	0.005	0.06663	0.02339
		5	0.21618	0.00317	0.13544	0.00558	0.38702	0.11611	0.23377	0.00162	0.28062	0.08705	0.12419	0.01	0.16712	0.02362	0.2457	0.001	0.12662	0.00774
		7	0.16726	0.0097	0.10574	0.02097	0.15456	0.02753	0.15688	0.01338	0.07502	0.01818	0.14412	0.012	0.0977	0.00695	0.1906	0.01	0.07567	0.00489
		11	0.31172	0.01394	0.19703	0.02754	0.38665	0.03828	0.23901	0.04351	0.21914	0.01461	0.2382	0.013	0.21063	0.00127	0.18312	0.012	0.24011	0.00695
		14	0.23423	0.02026	0.10635	0.02223	0.36146	0.05358	0.11065	0.04261	0.15524	0.00162	0.22782	0.0261	0.1699	0.00325	0.12895	0.01	0.17873	0.00876
		18	0.22229	0.06998	0.18233	0.00927	0.48524	0.08185	0.17632	0.01536	0.15843	0.00273	0.2118	0.00249	0.1521	0.00151	0.12987	0.00665	0.17609	0.00709
		21	0.35719	0.39753	0.09183	0.01787	0.51477	0.01559	0.16446	0.00929	0.10759	0.00625	0.18409	0.01029	0.13482	0.0065	0.16144	0.01575	0.15383	0.01063
	N2O fluxes ( ng N g-1d-1)	1	32.8833	1.67666	0.61887	0.02773	3.81491	0.8601	0.33802	0.04078	0.22094	0.0536	0.2414	0.000323416	0.21871	0.01628	0.13293	0.01489	0.25237	0.00908
		2	36.9581	1.71591	0.75915	0.03323	4.53173	0.97109	0.53255	0.02011	0.44049	0.0643	0.37363	0.0107	0.31196	0.00625	0.27567	0.02186	0.33831	0.02019
		3	39.8519	1.71521	0.90374	0.03497	5.81879	1.3224	0.64026	0.02442	0.8019	0.174	0.43323	0.00608	0.38771	0.00853	0.54781	0.08328	0.40494	0.03053
		5	40.2843	1.71585	1.17463	0.03221	6.59283	1.23288	1.10781	0.07938	1.36315	0.25196	0.68161	0.05514	0.72194	0.03687	0.54781	0.08366	0.65819	0.06989
		7	40.6188	1.71366	1.38611	0.03592	6.90196	1.22188	1.42156	0.12596	1.5132	0.23014	0.96986	0.10855	0.91733	0.04522	0.929	0.11846	0.80952	0.08925
		11	41.8657	1.72376	2.17424	0.0817	8.44856	1.15568	2.37761	0.3154	2.38976	0.2652	1.92266	0.27953	1.75985	0.04216	1.66148	0.12478	1.76998	0.10589
		14	42.5684	1.71682	2.4933	0.11577	9.53293	1.07388	2.70955	0.38641	2.85549	0.26811	2.60613	0.23256	2.26956	0.048	2.04833	0.20847	2.30618	0.11109
		18	43.4575	1.67571	3.2226	0.13762	11.4739	0.99773	3.41485	0.41052	3.48922	0.26155	3.45334	0.23852	2.87797	0.05163	2.56781	0.28313	3.01052	0.12758
		21	44.5291	1.84248	3.49811	0.1222	13.0182	0.80745	3.90824	0.40009	3.81198	0.25031	4.0056	0.25704	3.28242	0.06334	3.05213	0.38666	3.47201	0.1414

## Sheet: change of genes abundance 
			Treatments
	Soil type	Incubation days	CK+Ace	standard errors	CK	standard errors	CK+Oct	standard errors	NH4++Ace	standard errors	NH4+	standard errors	NH4++Oct	standard errors	NO3-+Ace	standard errors	NO3-	standard errors	NO3-+Oct	standard errors
AOB genes abundance (copies g-1 dry soil)	SX	0	165334	6986.84	165334	6986.84	165334	6986.84	165334	6986.84	165334	6986.84	165334	6986.84	165334	6986.84	165334	6986.84	165334	6986.84
		21	167293	53981	149382	19836.8	150247	9347	338365	84373	167023	39849	158034	43855	160385	39585.3	163985	38454.7	158047	33849.4
	PL	0	1616480	199915	1616480	199915	1616480	199915	1616480	199915	1616480	199915	1616480	199915	1616480	199915	1616480	199915	1616480	199915
		21	1632970	280358	1372980	328574	1389250	85385	3582940	482837	1470820	327345	2048390	395874	1593850	294854	1639580	264935	1669350	395474
AOA genes abundance (copies g-1 dry soil)	SX	0	12321900	1403040	12321900	1403040	12321900	1403040	12321900	1403040	12321900	1403040	12321900	1403040	12321900	1403040	12321900	1403040	12321900	1403040
		21	13487400	648276	10834400	3989500	13885300	824825	17356700	874824	12089400	793724	20793700	2083750	12185800	1089380	11582500	1743740	12032600	973874
	PL	0	8777520	698869	8777520	698869	8777520	698869	8777520	698869	8777520	698869	8777520	698869	8777520	698869	8777520	698869	8777520	698869
		21	9237850	589274	8278440	483923	9582150	623938	11837800	2084400	8532880	783368	15172800	2238450	9378360	874286	9734860	973463	9178360	768393
